# Supplementary material for: ENKIE: a package for predicting enzyme kinetic parameter values and their uncertainties
Source: Bioinformatics. 2024 Nov 4;40(11):btae652. doi: 10.1093/bioinformatics/btae652 (PMC11588206; doi:10.1093/bioinformatics/btae652)
Supplement: btae652_Supplementary_Data [file btae652_supplementary_data.zip]

Archive with 1 entries (1 files):
- btae652_Supplementary_Data.aux
