# Supplementary material for: ENKIE: a package for predicting enzyme kinetic parameter values and their uncertainties
Source: Bioinformatics. 2024 Nov 4;40(11):btae652. doi: 10.1093/bioinformatics/btae652 (PMC11588206; doi:10.1093/bioinformatics/btae652)
Supplement: btae652_Supplementary_Data [file btae652_supplementary_data.zip › btae652_Supplementary_Data.aux]

\relax 
\providecommand*\new@tpo@label[2]{}
\providecommand\babel@aux[2]{}
\@nameuse{bbl@beforestart}
\AC@reset@newl@bel
\providecommand\hyper@newdestlabel[2]{}
\providecommand\HyperFirstAtBeginDocument{\AtBeginDocument}
\HyperFirstAtBeginDocument{\ifx\hyper@anchor\@undefined
\global\let\oldnewlabel\newlabel
\gdef\newlabel#1#2{\newlabelxx{#1}#2}
\gdef\newlabelxx#1#2#3#4#5#6{\oldnewlabel{#1}{{#2}{#3}}}
\AtEndDocument{\ifx\hyper@anchor\@undefined
\let\newlabel\oldnewlabel
\fi}
\fi}
\global\let\hyper@last\relax 
\gdef\HyperFirstAtBeginDocument#1{#1}
\providecommand\HyField@AuxAddToFields[1]{}
\providecommand\HyField@AuxAddToCoFields[2]{}
\providecommand\BKM@entry[2]{}
\citation{park2016metabolite}
\babel@aux{english}{}
\AC@undonewlabel{acro:BMM}
\newlabel{acro:BMM}{{}{1}{Statistical models}{section*.2}{}}
\acronymused{BMM}
\newlabel{eq:enkie_model_km}{{1}{1}{Statistical models}{equation.0.1}{}}
\newlabel{eq:enkie_model_kcat}{{2}{1}{Statistical models}{equation.0.2}{}}
\citation{bates_fitting_2015}
\AC@undonewlabel{acro:EC}
\newlabel{acro:EC}{{}{2}{Statistical models}{equation.0.2}{}}
\acronymused{EC}
\acronymused{EC}
\acronymused{EC}
\citation{wittig_sabio-rk_2018}
\citation{chang_brenda_2021}
\citation{moretti_metanetxmnxref_2021}
\citation{huerta-cepas_ete_2016}
\citation{wishart_hmdb_2022}
\citation{kanehisa_kegg_2021}
\citation{the_uniprot_consortium_uniprot_2021}
\acronymused{BMM}
\acronymused{EC}
\newlabel{sec:enkie-data}{{}{4}{Data collection and processing}{section*.5}{}}
\AC@undonewlabel{acro:HMDB}
\newlabel{acro:HMDB}{{}{4}{Data collection and processing}{section*.5}{}}
\acronymused{HMDB}
\acronymused{EC}
\acronymused{EC}
\acronymused{EC}
\acronymused{EC}
\citation{borger_prediction_2006,heckmann_machine_2018,kroll_deep_2021,li_deep_2022}
\citation{burkner_brms_2017}
\citation{hoffman_no-u-turn_2011}
\citation{betancourt_hamiltonian_2013}
\citation{kroll_deep_2021,kroll_turnover_2023}
\acronymused{EC}
\acronymused{EC}
\AC@undonewlabel{acro:NUTS}
\newlabel{acro:NUTS}{{}{5}{Model fitting}{section*.6}{}}
\acronymused{NUTS}
\AC@undonewlabel{acro:R2}
\newlabel{acro:R2}{{}{5}{Model evaluation}{section*.7}{}}
\acronymused{R2}
\acronymused{EC}
\acronymused{EC}
\acronymused{EC}
\AC@undonewlabel{acro:NELPD}
\newlabel{acro:NELPD}{{}{6}{Model evaluation}{section*.7}{}}
\acronymused{NELPD}
\newlabel{eq:nrmse}{{3}{6}{Model evaluation}{equation.0.3}{}}
\acronymused{BMM}
\AC@undonewlabel{acro:RMSE}
\newlabel{acro:RMSE}{{}{6}{Model evaluation}{equation.0.3}{}}
\acronymused{RMSE}
\acronymused{NELPD}
\acronymused{NELPD}
\newlabel{eq:enkie_organism_ranefs}{{4}{7}{Model evaluation}{equation.0.4}{}}
\@writefile{lof}{\contentsline {figure}{\numberline {S1}{\ignorespaces $R^2$ for mean ENKIE predictions versus experimental measurements when making predictions for measurements, proteins, protein families, or reactions that were not present in the training set.\relax }}{8}{figure.caption.9}\protected@file@percent }
\providecommand*\caption@xref[2]{\@setref\relax\@undefined{#1}}
\newlabel{fig:enkie-folds-r2}{{S1}{8}{$R^2$ for mean ENKIE predictions versus experimental measurements when making predictions for measurements, proteins, protein families, or reactions that were not present in the training set.\relax }{figure.caption.9}{}}
\@writefile{lof}{\contentsline {figure}{\numberline {S2}{\ignorespaces Comparisons of predicted and experimental values for $K_M$\xspace  (top) and $k_{cat}$\xspace  (bottom). The plots show the performance of the model on the training set and during cross-validations with folds selected at random or systematically partitioning the data by protein identifier, protein family and reaction. Lighter colors denote higher points density.\relax }}{9}{figure.caption.10}\protected@file@percent }
\newlabel{fig:enkie-scatterplots}{{S2}{9}{Comparisons of predicted and experimental values for \km (top) and \kcat (bottom). The plots show the performance of the model on the training set and during cross-validations with folds selected at random or systematically partitioning the data by protein identifier, protein family and reaction. Lighter colors denote higher points density.\relax }{figure.caption.10}{}}
\@writefile{lof}{\contentsline {figure}{\numberline {S3}{\ignorespaces  Correlations between predicted uncertainties (standard deviations) and prediction errors (absolute residuals) for $K_M$\xspace  (top) and $k_{cat}$\xspace  (bottom). Dots represent the test set data, lines represent the linear regression (omitted in a and d for clarity). Plot titles report the Pearson correlation coefficients $\rho $ and respective $p$-values. a,d, Using the test RMSE as uncertainty estimate. b,e, Using the uncertainties predicted by ENKIE. c,f, Simulated data using the uncertainties predicted by ENKIE and sampling prediction errors from the uncertainty distribution of each data point. \relax }}{10}{figure.caption.11}\protected@file@percent }
\newlabel{fig:enkie-uncertainty-corr}{{S3}{10}{Correlations between predicted uncertainties (standard deviations) and prediction errors (absolute residuals) for \km (top) and \kcat (bottom). Dots represent the test set data, lines represent the linear regression (omitted in a and d for clarity). Plot titles report the Pearson correlation coefficients $\rho $ and respective $p$-values. a,d, Using the test RMSE as uncertainty estimate. b,e, Using the uncertainties predicted by ENKIE. c,f, Simulated data using the uncertainties predicted by ENKIE and sampling prediction errors from the uncertainty distribution of each data point. \relax }{figure.caption.11}{}}
\@writefile{lof}{\contentsline {figure}{\numberline {S4}{\ignorespaces Effect on the residuals of $K_M$\xspace  (top) and $k_{cat}$\xspace  (bottom) models using reactions (left) or organisms (right) as predictors for the ten groups with the highest number of measurements. Reaction groups are defined by the triples metabolite - \ac {EC} - reaction for $K_M$\xspace  and \ac {EC} - reaction - direction (+: forward, - backward) for $k_{cat}$\xspace  .\relax }}{10}{figure.caption.12}\protected@file@percent }
\acronymused{EC}
\acronymused{EC}
\newlabel{fig:enkie-residual-effects}{{S4}{10}{Effect on the residuals of \km (top) and \kcat (bottom) models using reactions (left) or organisms (right) as predictors for the ten groups with the highest number of measurements. Reaction groups are defined by the triples metabolite - \ac {EC} - reaction for \km and \ac {EC} - reaction - direction (+: forward, - backward) for \kcat .\relax }{figure.caption.12}{}}
\citation{kroll_deep_2021}
\citation{borger_prediction_2006}
\citation{kroll_turnover_2023}
\citation{li_deep_2022}
\citation{heckmann_machine_2018}
\citation{moretti_metanetxmnxref_2021}
\@writefile{lot}{\contentsline {table}{\numberline {S1}{\ignorespaces Summary of the estimated effects. For group-level effects ($\mathtt  {(1|...)}$) we report the standard deviation of the effect distribution, which is also the root-mean-square effect size. For the population-level effects we report the estimated effect. Individual group-level effects are not reported. The Error column reports the uncertainty in the estimated effect. The last column reports the percentage of variance explained by each group-level effect (excluding the residuals), computed as the variance of an effect divided by the total variance of all effects.\relax }}{11}{table.caption.14}\protected@file@percent }
\newlabel{tbl:enkie-effects-summary}{{S1}{11}{Summary of the estimated effects. For group-level effects ($\mathtt {(1|...)}$) we report the standard deviation of the effect distribution, which is also the root-mean-square effect size. For the population-level effects we report the estimated effect. Individual group-level effects are not reported. The Error column reports the uncertainty in the estimated effect. The last column reports the percentage of variance explained by each group-level effect (excluding the residuals), computed as the variance of an effect divided by the total variance of all effects.\relax }{table.caption.14}{}}
\@writefile{lot}{\contentsline {table}{\numberline {S2}{\ignorespaces Summary of the performances reported by published methods and of the models for $K_M$\xspace  and $k_{cat}$\xspace  developed in this work. All publications used different train/test datasets. Where reported by the authors, performances are measured through the \acf {R2} (higher is better) and the \acf {RMSE} (lower is better). Where needed, these scores were computed from the reported Pearson correlation coefficients or \acp {MSE}. The folds column specifies which kind of grouping was applied to split training and test datasets. k-f: k-fold cross-validation. LOO: Leave-one-out cross-validation. \textsuperscript  {*}: These publications used mean/maximum values for validation and/or removed outliers. Therefore, their datasets have smaller variance than the values reported in databases and the \ac {RMSE} values are expected to be lower.\relax }}{12}{table.caption.15}\protected@file@percent }
\acronymused{R2}
\acronymused{RMSE}
\AC@undonewlabel{acro:MSE}
\newlabel{acro:MSE}{{S2}{12}{Summary of the performances reported by published methods and of the models for \km and \kcat developed in this work. All publications used different train/test datasets. Where reported by the authors, performances are measured through the \acf {R2} (higher is better) and the \acf {RMSE} (lower is better). Where needed, these scores were computed from the reported Pearson correlation coefficients or \acp {MSE}. The folds column specifies which kind of grouping was applied to split training and test datasets. k-f: k-fold cross-validation. LOO: Leave-one-out cross-validation. \textsuperscript {*}: These publications used mean/maximum values for validation and/or removed outliers. Therefore, their datasets have smaller variance than the values reported in databases and the \ac {RMSE} values are expected to be lower.\relax }{table.caption.15}{}}
\acronymused{MSE}
\acronymused{RMSE}
\newlabel{tbl:enkie-performances}{{S2}{12}{Summary of the performances reported by published methods and of the models for \km and \kcat developed in this work. All publications used different train/test datasets. Where reported by the authors, performances are measured through the \acf {R2} (higher is better) and the \acf {RMSE} (lower is better). Where needed, these scores were computed from the reported Pearson correlation coefficients or \acp {MSE}. The folds column specifies which kind of grouping was applied to split training and test datasets. k-f: k-fold cross-validation. LOO: Leave-one-out cross-validation. \textsuperscript {*}: These publications used mean/maximum values for validation and/or removed outliers. Therefore, their datasets have smaller variance than the values reported in databases and the \ac {RMSE} values are expected to be lower.\relax }{table.caption.15}{}}
\acronymused{R2}
\acronymused{RMSE}
\@writefile{lot}{\contentsline {table}{\numberline {S3}{\ignorespaces \acf {NELPD} scores (lower is better) achieved using uncertainties predicted by ENKIE and \acp {RMSE} computed from additional validation datasets.\relax }}{12}{table.caption.16}\protected@file@percent }
\acronymused{NELPD}
\acronymused{RMSE}
\newlabel{tbl:enkie-nrmse}{{S3}{12}{\acf {NELPD} scores (lower is better) achieved using uncertainties predicted by ENKIE and \acp {RMSE} computed from additional validation datasets.\relax }{table.caption.16}{}}
\acronymused{RMSE}
\@writefile{lot}{\contentsline {table}{\numberline {S4}{\ignorespaces Features used for training and prediction in ENKIE.\relax }}{13}{table.caption.17}\protected@file@percent }
\newlabel{tbl:enkie_features}{{S4}{13}{Features used for training and prediction in ENKIE.\relax }{table.caption.17}{}}
\acronymused{EC}
\acronymused{EC}
\acronymused{EC}
\acronymused{EC}
\@writefile{lot}{\contentsline {table}{\numberline {S5}{\ignorespaces Main properties of the training dataset constructed form SABIO-RK and BRENDA. Statistics are based on molar concentrations ($K_M$\xspace  ) and $s^{-1}$ ($k_{cat}$\xspace  ). The number of BRENDA entries is computed after removing entries that were already present in SABIO-RK.\relax }}{13}{table.caption.18}\protected@file@percent }
\newlabel{tbl:enkie_statistics}{{S5}{13}{Main properties of the training dataset constructed form SABIO-RK and BRENDA. Statistics are based on molar concentrations (\km ) and $s^{-1}$ (\kcat ). The number of BRENDA entries is computed after removing entries that were already present in SABIO-RK.\relax }{table.caption.18}{}}
\acronymused{EC}
\@writefile{lot}{\contentsline {table}{\numberline {S6}{\ignorespaces Priors used for fitting the models. \textit  {sd} denotes priors on the standard deviation of group-level effects distributions. $\mathcal  {N}$ and $\mathcal  {N}^+$ are the normal and half-normal distributions.\relax }}{13}{table.caption.19}\protected@file@percent }
\newlabel{tbl:enkie-priors}{{S6}{13}{Priors used for fitting the models. \textit {sd} denotes priors on the standard deviation of group-level effects distributions. $\mathcal {N}$ and $\mathcal {N}^+$ are the normal and half-normal distributions.\relax }{table.caption.19}{}}
\@writefile{lot}{\contentsline {table}{\numberline {S7}{\ignorespaces $\hat  {R}$ statistics reported by \texttt  {brms} for the parameters of the $K_M$\xspace  and $k_{cat}$\xspace  models.\relax }}{14}{table.caption.20}\protected@file@percent }
\newlabel{tbl:enkie-rhat-summary}{{S7}{14}{$\hat {R}$ statistics reported by \texttt {brms} for the parameters of the \km and \kcat models.\relax }{table.caption.20}{}}
\@writefile{lot}{\contentsline {table}{\numberline {S8}{\ignorespaces \textcolor {black}{Number of test data points for each level of overlap between train and test datasets.}\relax }}{14}{table.caption.21}\protected@file@percent }
\newlabel{tbl:test-train-overlap}{{S8}{14}{\reviv {Number of test data points for each level of overlap between train and test datasets.}\relax }{table.caption.21}{}}
\bibstyle{natbib}
\bibdata{references.bib,references_extra.bib}
\bibcite{bates_fitting_2015}{{1}{2015}{{Bates {\em  et~al.}}}{{Bates, Mächler, Bolker, and Walker}}}
\bibcite{betancourt_hamiltonian_2013}{{2}{2013}{{Betancourt and Girolami}}{{Betancourt and Girolami}}}
\bibcite{borger_prediction_2006}{{3}{2006}{{Borger {\em  et~al.}}}{{Borger, Liebermeister, and Klipp}}}
\bibcite{burkner_brms_2017}{{4}{2017}{{Bürkner}}{{Bürkner}}}
\bibcite{chang_brenda_2021}{{5}{2021}{{Chang {\em  et~al.}}}{{Chang, Jeske, Ulbrich, Hofmann, Koblitz, Schomburg, Neumann-Schaal, Jahn, and Schomburg}}}
\bibcite{heckmann_machine_2018}{{6}{2018}{{Heckmann {\em  et~al.}}}{{Heckmann, Lloyd, Mih, Ha, Zielinski, Haiman, Desouki, Lercher, and Palsson}}}
\bibcite{hoffman_no-u-turn_2011}{{7}{2011}{{Hoffman and Gelman}}{{Hoffman and Gelman}}}
\bibcite{huerta-cepas_ete_2016}{{8}{2016}{{Huerta-Cepas {\em  et~al.}}}{{Huerta-Cepas, Serra, and Bork}}}
\bibcite{kanehisa_kegg_2021}{{9}{2021}{{Kanehisa {\em  et~al.}}}{{Kanehisa, Furumichi, Sato, Ishiguro-Watanabe, and Tanabe}}}
\bibcite{kroll_deep_2021}{{10}{2021}{{Kroll {\em  et~al.}}}{{Kroll, Engqvist, Heckmann, and Lercher}}}
\bibcite{kroll_turnover_2023}{{11}{2023}{{Kroll {\em  et~al.}}}{{Kroll, Rousset, Hu, Liebrand, and Lercher}}}
\bibcite{li_deep_2022}{{12}{2022}{{Li {\em  et~al.}}}{{Li, Yuan, Lu, Li, Chen, Engqvist, Kerkhoven, and Nielsen}}}
\bibcite{moretti_metanetxmnxref_2021}{{13}{2021}{{Moretti {\em  et~al.}}}{{Moretti, Tran, Mehl, Ibberson, and Pagni}}}
\bibcite{park2016metabolite}{{14}{2016}{{Park {\em  et~al.}}}{{Park, Rubin, Xu, Amador-Noguez, Fan, Shlomi, and Rabinowitz}}}
\bibcite{the_uniprot_consortium_uniprot_2021}{{15}{2021}{{The UniProt Consortium}}{{The UniProt Consortium}}}
\bibcite{wishart_hmdb_2022}{{16}{2022}{{Wishart {\em  et~al.}}}{{Wishart, Guo, Oler, Wang, Anjum, Peters, Dizon, Sayeeda, Tian, Lee, Berjanskii, Mah, Yamamoto, Jovel, Torres-Calzada, Hiebert-Giesbrecht, Lui, Varshavi, Varshavi, Allen, Arndt, Khetarpal, Sivakumaran, Harford, Sanford, Yee, Cao, Budinski, Liigand, Zhang, Zheng, Mandal, Karu, Dambrova, Schiöth, Greiner, and Gautam}}}
\bibcite{wittig_sabio-rk_2018}{{17}{2018}{{Wittig {\em  et~al.}}}{{Wittig, Rey, Weidemann, Kania, and Müller}}}
\newacro{AutoPACMEN}[\AC@hyperlink{AutoPACMEN}{AutoPACMEN}]{Automatic integration of Protein Allocation Constraints in MEtabolic Networks}
\newacro{BCD}[\AC@hyperlink{BCD}{BCD}]{Block Coordinate Descent}
\newacro{BHI}[\AC@hyperlink{BHI}{BHI}]{Brain Heart Infusion}
\newacro{BMM}[\AC@hyperlink{BMM}{BMM}]{Bayesian Multilevel Model}
\newacro{CBM}[\AC@hyperlink{CBM}{CBM}]{Constraint Based Model}
\newacro{CC}[\AC@hyperlink{CC}{CC}]{Component Contribution}
\newacro{CDF}[\AC@hyperlink{CDF}{CDF}]{Cumulative Distribution Function}
\newacro{CHRR}[\AC@hyperlink{CHRR}{CHRR}]{Coordinate Hit-and-Run with Rounding}
\newacro{CI}[\AC@hyperlink{CI}{CI}]{Confidence Interval}
\newacro{DFBA}[\AC@hyperlink{DFBA}{DFBA}]{Dynamic Flux Balance Analysis}
\newacro{EC}[\AC@hyperlink{EC}{EC}]{Enzyme Commission}
\newacro{ECDF}[\AC@hyperlink{ECDF}{ECDF}]{Empirical Cumulative Distribution Function}
\newacro{ECM}[\AC@hyperlink{ECM}{ECM}]{Enzyme Cost Minimization}
\newacro{EFCM}[\AC@hyperlink{EFCM}{EFCM}]{Enzyme Flux Cost Minimization}
\newacro{EFM}[\AC@hyperlink{EFM}{EFM}]{Elementary Flux Mode}
\newacro{ESS}[\AC@hyperlink{ESS}{ESS}]{Effective Sample Size}
\newacro{FBA}[\AC@hyperlink{FBA}{FBA}]{Flux Balance Analysis}
\newacro{FBAwMC}[\AC@hyperlink{FBAwMC}{FBAwMC}]{Flux Balance Analysis with Molecular Crowding}
\newacro{FVA}[\AC@hyperlink{FVA}{FVA}]{Flux Variability Analysis}
\newacro{GAM}[\AC@hyperlink{GAM}{GAM}]{Gifu Anaerobic Medium}
\newacro{GB}[\AC@hyperlink{GB}{GB}]{Gradient Boosting}
\newacro{GC}[\AC@hyperlink{GC}{GC}]{Group Contribution}
\newacro{GECM}[\AC@hyperlink{GECM}{GECM}]{Global Enzyme Cost Minimization}
\newacro{GECKO}[\AC@hyperlink{GECKO}{GECKO}]{GEM with Enzymatic Constraints using Kinetic and Omics}
\newacro{GEM}[\AC@hyperlink{GEM}{GEM}]{Genome-scale Metabolic Model}
\newacro{HM}[\AC@hyperlink{HM}{HM}]{Hierarchical Model}
\newacro{HMDB}[\AC@hyperlink{HMDB}{HMDB}]{Human Metabolome Database}
\newacro{IBD}[\AC@hyperlink{IBD}{IBD}]{Inflammatory Bowel Disease}
\newacro{IBS}[\AC@hyperlink{IBS}{IBS}]{Irritable Bowel Syndrome}
\newacro{IIS}[\AC@hyperlink{IIS}{IIS}]{Irreducible Inconsistent Subsystem}
\newacro{KL}[\AC@hyperlink{KL}{KL}]{Kullback-Leibler divergence}
\newacro{KM}[\AC@hyperlink{KM}{KM}]{Kinetic Model}
\newacro{KS}[\AC@hyperlink{KS}{KS}]{Kolmogorov–Smirnov}
\newacro{LRU}[\AC@hyperlink{LRU}{LRU}]{Least Recently Used}
\newacro{MCF}[\AC@hyperlink{MCF}{MCF}]{Microbial Cell Factory}
\newacroplural{MCF}{Microbial Cell Factories}
\newacro{MCMC}[\AC@hyperlink{MCMC}{MCMC}]{Markov Chain Monte Carlo}
\newacro{MDF}[\AC@hyperlink{MDF}{MDF}]{Max-min Driving Force}
\newacro{ME-Model}[\AC@hyperlink{ME-Model}{ME-Model}]{Metabolism and macromolecular Expression model}
\newacro{MICREX}[\AC@hyperlink{MICREX}{MICREX}]{MIcrobial CRoss-feedings EXploration}
\newacro{MILP}[\AC@hyperlink{MILP}{MILP}]{Mixed-Integer Linear Programming}
\newacro{MIQP}[\AC@hyperlink{MIQP}{MIQP}]{Mixed-Integer Quadratic Program}
\newacro{MIQCP}[\AC@hyperlink{MIQCP}{MIQCP}]{Mixed-Integer Quadratically-Constrained Program}
\newacro{MOMENT}[\AC@hyperlink{MOMENT}{MOMENT}]{MetabOlic Modeling with ENzyme kineTics}
\newacro{MRS}[\AC@hyperlink{MRS}{MRS}]{De Man, Rogosa and Sharpe}
\newacro{MS}[\AC@hyperlink{MS}{MS}]{Mass Spectrometry}
\newacro{MSE}[\AC@hyperlink{MSE}{MSE}]{Mean Square Error}
\newacro{MVN}[\AC@hyperlink{MVN}{MVN}]{Multivariate Normal}
\newacro{NAFLD}[\AC@hyperlink{NAFLD}{NAFLD}]{Non-Alcoholic Fatty Liver Disease}
\newacro{NELPD}[\AC@hyperlink{NELPD}{NELPD}]{Negative Expected Log Predictive Density}
\newacro{NMM}[\AC@hyperlink{NMM}{NMM}]{Near-Minimal growth Medium}
\newacroplural{NMM}[NMMs]{Near-Minimal Media}
\newacro{NUTS}[\AC@hyperlink{NUTS}{NUTS}]{No-U-Turn Sampler}
\newacro{OD}[\AC@hyperlink{OD}{OD}]{Optical Density}
\newacro{ODE}[\AC@hyperlink{ODE}{ODE}]{Ordinary Differential Equation}
\newacro{OMM}[\AC@hyperlink{OMM}{OMM\textsuperscript  {12}}]{Oligo-Mouse-Microbiota}
\newacro{pFBA}[\AC@hyperlink{pFBA}{pFBA}]{parsimonious Flux Balance Analysis}
\newacro{PMO}[\AC@hyperlink{PMO}{PMO}]{Probabilistic Metabolic Optimization}
\newacro{PPP}[\AC@hyperlink{PPP}{PPP}]{pentose phosphate pathway}
\newacro{PSRF}[\AC@hyperlink{PSRF}{PSRF}]{Potential Scale Reduction Factor}
\newacro{PTA}[\AC@hyperlink{PTA}{PTA}]{Probabilistic Thermodynamic Analysis}
\newacro{R2}[\AC@hyperlink{R2}{R\textsuperscript  {2}}]{coefficient of determination}
\newacro{RBA}[\AC@hyperlink{RBA}{RBA}]{Resource Balance Analysis}
\newacro{RMSE}[\AC@hyperlink{RMSE}{RMSE}]{Root Mean Square Error}
\newacro{SCFA}[\AC@hyperlink{SCFA}{SCFA}]{Short-Chain Fatty Acid}
\newacro{SPF}[\AC@hyperlink{SPF}{SPF}]{Specific-opportunistic-Pathogen-Free}
\newacro{SVD}[\AC@hyperlink{SVD}{SVD}]{Singular Value Decomposition}
\newacro{TCA}[\AC@hyperlink{TCA}{TCA}]{Tricarboxylic Acid}
\newacro{TFS}[\AC@hyperlink{TFS}{TFS}]{Thermodynamics-based Flux Sampling}
\newacro{TMFA}[\AC@hyperlink{TMFA}{TMFA}]{Thermodynamics-based Metabolic Flux Analysis}
\newacro{tSVD}[\AC@hyperlink{tSVD}{tSVD}]{truncated Singular Value Decomposition}
\newacro{US}[\AC@hyperlink{US}{US}]{Uniform Sampling}
\gdef \@abspage@last{16}
